# Supplementary material for: Detection of Adenoviral E1A Gene in Guthrie Cards for Insights into Pediatric Cancer Origin
Source: Int J Mol Sci. 2026 Apr 30;27(9):4047. doi: 10.3390/ijms27094047 (PMC13163417; doi:10.3390/ijms27094047)
Supplement: Supplementary file 1 [file ijms-27-04047-s001.zip]

Archive with 1 entries (1 files):
- ijms-4204416-supplementary.pdf
